# Supplementary material for: The Methylation Analysis of the Glucose-Dependent Insulinotropic Polypeptide Receptor (GIPR) Locus in GH-Secreting Pituitary Adenomas
Source: Int J Mol Sci. 2023 May 25;24(11):9264. doi: 10.3390/ijms24119264 (PMC10252571; doi:10.3390/ijms24119264)
Supplement: Supplementary file 1 [file ijms-24-09264-s001.zip]

Archive with 1 entries (1 files):
- ijms-2380879-supplementary.pdf
